# Supplementary material for: Repeated dose (90 days) oral toxicity study of ursolic acid in Han-Wistar rats
Source: Toxicol Rep. 2020 May 8;7:610–23. doi: 10.1016/j.toxrep.2020.04.005 (PMC7229404; doi:10.1016/j.toxrep.2020.04.005)
Supplement: Supplementary file 2 [file mmc2.zip › Data Profile.xml]

<?xml version="1.0" encoding="UTF-8" standalone="no"?><data:data><datasets><author>lotte.geerlofs@monash.edu</author><type>0</type><dataset><value>1</value><reason>Data will be made available on request</reason><comments/></dataset></datasets></data:data>
